# Supplementary material for: The Role of TRPV1/CGRP Pathway Activated by Prevotella melaninogenica in Pathogenesis of Oral Lichen Planus
Source: Int J Mol Sci. 2025 Jan 14;26(2):662. doi: 10.3390/ijms26020662 (PMC11766222; doi:10.3390/ijms26020662)
Supplement: Supplementary file 1 [file ijms-26-00662-s001.zip]

Archive with 1 entries (1 files):
- ijms-3341146-supplementary.pdf
